# Supplementary material for: Analysis of molecular subtypes and prognostic signature of senescence-associated secretory phenotype in pancreatic cancer
Source: PeerJ. 2026 Jan 6;14:e20476. doi: 10.7717/peerj.20476 (PMC12786131; doi:10.7717/peerj.20476)
Supplement: Supplemental Information 2 [file peerj-14-20476-s002.zip]

Archive with 23 entries (22 files):
- code/
- code/mutRisk.R
- code/checkpoint.R
- code/cluster.R
- code/CIBERSORT.run.R
- code/clusterdiff.R
- code/GSVA.R
- code/ROC.R
- code/KEGG.R
- code/immFunction.R
- code/oncoPredict.R
- code/riskCliCor.R
- code/maftools.R
- code/model.R
- code/MergeTime.R
- code/geneCluster.R
- code/Nomo.R
- code/survial.R
- code/radar.R
- code/GO.R
- code/estimate.R
- code/CIBERSORT.R
- code/riskPlot.R
