# Supplementary material for: Analysis of molecular subtypes and prognostic signature of senescence-associated secretory phenotype in pancreatic cancer
Source: PeerJ. 2026 Jan 6;14:e20476. doi: 10.7717/peerj.20476 (PMC12786131; doi:10.7717/peerj.20476)
Supplement: Supplemental Information 2 [file peerj-14-20476-s002.zip › code/checkpoint.R]

library(limma)
library(plyr)
library(reshape2)
library(ggplot2)
library(ggpubr)

expFile="merge.txt"        
geneFile="gene.txt"         
groupFile="risk.all.txt"     

rt=read.table(expFile, header=T, sep="\t", check.names=F)
rt=as.matrix(rt)
rownames(rt)=rt[,1]
exp=rt[,2:ncol(rt)]
dimnames=list(rownames(exp),colnames(exp))
data=matrix(as.numeric(as.matrix(exp)),nrow=nrow(exp),dimnames=dimnames)
data=avereps(data)

gene=read.table(geneFile, header=F, sep="\t", check.names=F)
sameGene=intersect(row.names(data),as.vector(gene[,1]))
data=t(data[sameGene,])
data=log2(data+1)
data=as.data.frame(data)
data=avereps(data)
group=sapply(strsplit(row.names(data),"\\-"), "[", 4)
group=sapply(strsplit(group,""), "[", 1)
group=gsub("2", "1", group)
data=data[group==0,]
rownames(data)=gsub("(.*?)\\-(.*?)\\-(.*?)\\-(.*?)\\-.*", "\\1\\-\\2\\-\\3", rownames(data))
data=avereps(data)

Type=read.table(groupFile, header=T, sep="\t", check.names=F, row.names=1)
Type$risk=factor(Type$risk, levels=c("low", "high"))

sameSample=intersect(row.names(data), row.names(Type))
rt1=cbind(data[sameSample,,drop=F],Type[sameSample,"risk",drop=F])

sigGene=c()
for(i in colnames(rt1)[1:(ncol(rt1)-1)]){
  if(sd(rt1[,i])<0.001){next}
  wilcoxTest=wilcox.test(rt1[,i] ~ rt1[,"risk"])
  pvalue=wilcoxTest$p.value
  if(wilcoxTest$p.value<0.05){
    sigGene=c(sigGene, i)
  }
}
sigGene=c(sigGene, "risk")
rt1=rt1[,sigGene]

rt1=melt(rt1,id.vars=c("risk"))
colnames(rt1)=c("risk","Gene","Expression")

group=levels(factor(rt1$risk))
rt1$risk=factor(rt1$risk, levels=c("low","high"))
comp=combn(group,2)
my_comparisons=list()
for(j in 1:ncol(comp)){my_comparisons[[j]]<-comp[,j]}

boxplot=ggboxplot(rt1, x="Gene", y="Expression", fill="risk",
                  xlab="",
                  ylab="Gene expression",
                  legend.title="Risk",
                  width=0.5,
                  palette = c("#30d5c8","#ff9900") )+
  rotate_x_text(50)+
  stat_compare_means(aes(group=risk),
                     method="wilcox.test",
                     symnum.args=list(cutpoints=c(0, 0.001, 0.01, 0.05, 1), symbols=c("***", "**", "*", "ns")), label="p.signif")

#????ͼƬ
pdf(file="checkpoint.diff.pdf", width=6.5, height=4.5)
print(boxplot)
dev.off()
