# Supplementary material for: Analysis of molecular subtypes and prognostic signature of senescence-associated secretory phenotype in pancreatic cancer
Source: PeerJ. 2026 Jan 6;14:e20476. doi: 10.7717/peerj.20476 (PMC12786131; doi:10.7717/peerj.20476)
Supplement: Supplemental Information 2 [file peerj-14-20476-s002.zip › code/cluster.R]

library(limma)
library(survival)
library(ConsensusClusterPlus)

expFile="cuproGeneExp.txt"    #?????????ļ?
cliFile="time.txt"            #?????????ļ?

data=read.table(expFile, header=T, sep="\t", check.names=F, row.names=1)
data=t(data)
data2=data
rownames(data)=gsub("(.*?)\\_(.*?)", "\\2", rownames(data))

cli=read.table(cliFile, header=T, sep="\t", check.names=F, row.names=1)

sameSample=intersect(row.names(data), row.names(cli))
data=data[sameSample,]
cli=cli[sameSample,]
rt=cbind(cli, data)

sigGenes=c()
for(i in colnames(rt)[3:ncol(rt)]){
	cox=coxph(Surv(futime, fustat) ~ rt[,i], data = rt)
	coxSummary=summary(cox)
	coxP=coxSummary$coefficients[,"Pr(>|z|)"]
	if(coxP<0.05){ sigGenes=c(sigGenes,i) }
}

maxK=9    
data=t(data2[,sigGenes])
results=ConsensusClusterPlus(data,
              maxK=maxK,
              reps=50,
              pItem=0.8,
              pFeature=1,
              title=workDir,
              clusterAlg="pam",
              distance="euclidean",
              seed=123456,
              plot="png")


clusterNum=4      
cluster=results[[clusterNum]][["consensusClass"]]
cluster=as.data.frame(cluster)
colnames(cluster)=c("CRGcluster")
letter=c("A","B","C","D","E","F","G")
uniqClu=levels(factor(cluster$CRGcluster))
cluster$CRGcluster=letter[match(cluster$CRGcluster, uniqClu)]
clusterOut=rbind(ID=colnames(cluster), cluster)
write.table(clusterOut, file="CRGcluster.txt", sep="\t", quote=F, col.names=F)
