# Supplementary material for: Analysis of molecular subtypes and prognostic signature of senescence-associated secretory phenotype in pancreatic cancer
Source: PeerJ. 2026 Jan 6;14:e20476. doi: 10.7717/peerj.20476 (PMC12786131; doi:10.7717/peerj.20476)
Supplement: Supplemental Information 2 [file peerj-14-20476-s002.zip › code/CIBERSORT.run.R]

library("limma")         
inputFile="merge.txt"      

rt=read.table(inputFile, header=T, sep="\t", check.names=F)       
rt=as.matrix(rt)
rownames(rt)=rt[,1]
exp=rt[,2:ncol(rt)]
dimnames=list(rownames(exp),colnames(exp))
data=matrix(as.numeric(as.matrix(exp)),nrow=nrow(exp),dimnames=dimnames)
data=avereps(data)
data=data[rowMeans(data)>0,]

out=rbind(ID=colnames(data),data)
write.table(out,file="uniq.symbol.txt",sep="\t",quote=F,col.names=F)

source("cuproOmics42.CIBERSORT.R")
results=CIBERSORT("ref.txt", "uniq.symbol.txt", perm=1000)
