# Supplementary material for: Analysis of molecular subtypes and prognostic signature of senescence-associated secretory phenotype in pancreatic cancer
Source: PeerJ. 2026 Jan 6;14:e20476. doi: 10.7717/peerj.20476 (PMC12786131; doi:10.7717/peerj.20476)
Supplement: Supplemental Information 3 — The raw data in PZFX format was created using GraphPad Prism (Version 10), downloaded from the official website ( https://www.graphpad.com/features). [file peerj-14-20476-s003.zip]

Archive with 19 entries (18 files):
- Raw data/
- Raw data/MIA-Migration.pdf
- __MACOSX/Raw data/._MIA-Migration.pdf
- Raw data/Transwell.pzfx
- __MACOSX/Raw data/._Transwell.pzfx
- Raw data/.DS_Store
- __MACOSX/Raw data/._.DS_Store
- Raw data/colony formation.pdf
- __MACOSX/Raw data/._colony formation.pdf
- Raw data/colony formation.xlsx
- __MACOSX/Raw data/._colony formation.xlsx
- Raw data/Raw data.docx
- __MACOSX/Raw data/._Raw data.docx
- Raw data/colony formation.pzfx
- __MACOSX/Raw data/._colony formation.pzfx
- Raw data/PANC-Migration.pdf
- __MACOSX/Raw data/._PANC-Migration.pdf
- Raw data/Transwell.xlsx
- __MACOSX/Raw data/._Transwell.xlsx
