# Supplementary material for: Analysis of molecular subtypes and prognostic signature of senescence-associated secretory phenotype in pancreatic cancer
Source: PeerJ. 2026 Jan 6;14:e20476. doi: 10.7717/peerj.20476 (PMC12786131; doi:10.7717/peerj.20476)
Supplement: Supplemental Information 3 — The raw data in PZFX format was created using GraphPad Prism (Version 10), downloaded from the official website ( https://www.graphpad.com/features). [file peerj-14-20476-s003.zip › Raw data/colony formation.xlsx]

## Sheet: Sheet1
MIA PaCa-2						PANC-1
	PBS	rANGPTL4					PBS	rANGPTL4
1	117	343				1	59	130
2	50	198				2	40	77
3	137	326				3	34	108
