# Supplementary material for: Analysis of molecular subtypes and prognostic signature of senescence-associated secretory phenotype in pancreatic cancer
Source: PeerJ. 2026 Jan 6;14:e20476. doi: 10.7717/peerj.20476 (PMC12786131; doi:10.7717/peerj.20476)
Supplement: Supplemental Information 3 — The raw data in PZFX format was created using GraphPad Prism (Version 10), downloaded from the official website ( https://www.graphpad.com/features). [file peerj-14-20476-s003.zip › Raw data/Transwell.xlsx]

## Sheet: Migration
MIA PaCa-2	PBS	rANGPTL4
1	177	400
2	167	451
3	187	391
PANC-1	PBS	rANGPTL4
1	151	398
2	119	372
3	138	369
				1

## Sheet: Invasion
MIA PaCa-2	PBS	rANGPTL4
1	67	393
2	61	422
3	91	418
PANC-1	PBS	rANGPTL4
1	129	334
2	136	314
3	154	289
